# Supplementary material for: High Expression of a tRNAPro Derivative Associates with Poor Survival and Independently Predicts Colorectal Cancer Recurrence
Source: Biomedicines. 2022 May 12;10(5):1120. doi: 10.3390/biomedicines10051120 (PMC9138872; doi:10.3390/biomedicines10051120)
Supplement: Supplementary file 1 [file biomedicines-10-01120-s001.zip]

Archive with 10 entries (7 files):
- biomedicines-1697955-supplementary/
- biomedicines-1697955-supplementary/Supplementary Figures/
- biomedicines-1697955-supplementary/Supplementary Figures/Figure S1.tif
- biomedicines-1697955-supplementary/Supplementary Figures/Figure S2.tif
- biomedicines-1697955-supplementary/Supplementary Figures/Figure S3.tif
- biomedicines-1697955-supplementary/Supplementary Figures/Figure S4.tif
- biomedicines-1697955-supplementary/Supplementary Tables/
- biomedicines-1697955-supplementary/Supplementary Tables/Table S1.pdf
- biomedicines-1697955-supplementary/Supplementary Tables/Table S2.pdf
- biomedicines-1697955-supplementary/Supplementary Tables/Table S3.xlsx
