# Supplementary material for: High Expression of a tRNAPro Derivative Associates with Poor Survival and Independently Predicts Colorectal Cancer Recurrence
Source: Biomedicines. 2022 May 12;10(5):1120. doi: 10.3390/biomedicines10051120 (PMC9138872; doi:10.3390/biomedicines10051120)
Supplement: Supplementary file 1 [file biomedicines-10-01120-s001.zip › biomedicines-1697955-supplementary/Supplementary Tables/Table S3.xlsx]

## Sheet: Biological Processes
5'-tiRNA-ProTGG target genes participating in terms of GO biological processes.
Enrichment FDR	nGenes	Pathway Genes	Fold Enrichment	Pathway	Genes
0.000453137	217	3759	1.39256	Regulation of cell communication	SARM1, CD38, ABCC8, RHBDF1, GIPR, ATP1A2, MAP2K3, MYOC, CYP46A1, RAI14, HDAC7, LZTS1, GNAI3, ERBB3, PDE4A, VPS35, NDST1, LMCD1, MBD3, EPN2, SREBF1, GLI2, PTPN23, RAP1GAP, FGFR1, FBLN1, RAPGEF3, ERC1, KAT6A, SSH1, TRIP6, CHRD, ZC3HC1, HDAC6, STX1B, PALM, DEPDC5, FLT1, MGRN1, NUP93, NFAT5, NECAB2, TSC2, IKBKB, AKT2, CYTH2, RHEB, NCS1, TSPAN14, DDX5, PPP1R9B, USP46, PPARGC1A, ARHGEF17, RIC8B, EYA4, …
0.000453137	218	3797	1.38498	Regulation of signaling	SARM1, CD38, ABCC8, RHBDF1, GIPR, ATP1A2, MAP2K3, MYOC, CYP46A1, RAI14, HDAC7, LZTS1, GNAI3, ERBB3, PDE4A, VPS35, NDST1, LMCD1, MBD3, EPN2, SREBF1, GLI2, PTPN23, RAP1GAP, FGFR1, FBLN1, RAPGEF3, ERC1, KAT6A, SSH1, TRIP6, CHRD, ZC3HC1, HDAC6, STX1B, PALM, DEPDC5, FLT1, MGRN1, NUP93, NFAT5, NECAB2, TSC2, IKBKB, AKT2, CYTH2, RHEB, NCS1, TSPAN14, DDX5, PPP1R9B, USP46, PPARGC1A, ARHGEF17, RIC8B, EYA4, …
0.00256596	169	2871	1.41997	Anatomical structure morphogenesis	SARM1, PLXND1, ABCC8, CD9, TNFRSF1B, MYOC, PTCD2, LAMC3, HDAC7, LZTS1, NCKAP1, MYLK, VPS35, NDST1, EPN2, GLI2, SART3, RAP1GAP, FGFR1, FBLN1, RAPGEF3, RAB21, ITGB5, FAT1, SSH1, ATRN, HDAC6, PALM, CST3, FLT1, SMPD3, TSC2, MYH14, LIG1, IQCE, LIMK1, MEGF9, ABCA2, EZH1, VAT1, FAM20A, PPARGC1A, EYA4, PERP, WDR48, GORASP1, TFCP2L1, STAT1, IGFBP5, STK25, VAX2, ERRFI1, LEPR, KDM5B, ECE1, STK11, ONECUT2, B…
0.0115823	151	2582	1.41074	Nervous system development	SARM1, PLXND1, CD38, ABCC8, FARP2, SCIN, CD9, ATP1A2, TNFRSF1B, MYOC, CYP46A1, MAP4, ARID1B, LAMC3, LZTS1, NCKAP1, GNAI3, ERBB3, VPS35, NDST1, MBD3, GLI2, RAP1GAP, FGFR1, CIC, RAB21, IGSF9B, ATRN, CHRD, HDAC6, EFHC1, STX1B, PALM, HDAC10, ABCD1, CLN5, TSC2, AKT2, RHEB, LIMK1, NCS1, ABCA2, CDH23, RAPGEFL1, EZH1, PPP1R9B, PPARGC1A, GABRG2, GORASP1, EIF4G1, EIF2B4, CCDC88A, STK25, VAX2, LEPR, STK11, …
0.0116808	172	3033	1.36799	Intracellular signal transduction	FARP2, GIPR, ATP1A2, TNFRSF1B, MAP2K3, MYOC, RAI14, HDAC7, NCKAP1, ERBB3, ASB1, PDE4A, NDST1, LMCD1, MBD3, RAP1GAP, FGFR1, FBLN1, TNS1, RAPGEF3, RAB21, ERC1, KAT6A, TRIP6, DOCK9, DEPDC5, IL2RB, CAB39L, FLT1, MGRN1, NFAT5, SMPD3, NECAB2, TSC2, PRSS33, IKBKB, AKT2, CYTH2, RHEB, LIMK1, NCS1, RAPGEFL1, DDX5, PPP1R9B, MAPK10, ARHGEF17, TRIM38, PERP, ARFGEF3, DUSP22, TFDP2, CCDC88A, STAT1, IGFBP5, STK2…
0.0134238	72	1034	1.67973	Regulation of anatomical structure morphogenesis	SARM1, PLXND1, ABCC8, MYOC, LZTS1, VPS35, EPN2, FBLN1, RAPGEF3, RAB21, PALM, CST3, FLT1, MYH14, LIMK1, VAT1, PPARGC1A, GORASP1, STAT1, STK25, STK11, BCL11A, TBX2, AGO2, PLCG1, ADM2, SMO, UNC13A, DIAPH1, WNT2B, IL10, ABI2, NKD1, WTIP, SYT2, LIMD1, DOCK5, EPS8, PRKCA, WNT3A, LRP8, ARHGAP35, CHRNB2, EMC10, JMJD8, FBLIM1, JCAD, MECP2, AR, STAT2, KNDC1, CORO1B, RHOD, BNIP3, SYNE3, CDH5, CXCR2, RGMA, P…
0.0213708	185	3361	1.32779	Regulation of signal transduction	SARM1, RHBDF1, GIPR, MAP2K3, MYOC, RAI14, HDAC7, GNAI3, ERBB3, PDE4A, VPS35, NDST1, LMCD1, MBD3, EPN2, GLI2, RAP1GAP, FGFR1, FBLN1, KAT6A, SSH1, TRIP6, CHRD, ZC3HC1, HDAC6, STX1B, PALM, DEPDC5, FLT1, MGRN1, NUP93, NFAT5, NECAB2, TSC2, IKBKB, AKT2, CYTH2, RHEB, TSPAN14, DDX5, PPP1R9B, PPARGC1A, ARHGEF17, RIC8B, EYA4, TRIM38, ARFGEF3, DUSP22, CCDC88A, STAT1, IGFBP5, STK25, AAK1, ERRFI1, STK11, SLC4…
0.0273915	73	1085	1.62301	Cell morphogenesis	SARM1, PLXND1, MYOC, LAMC3, LZTS1, NCKAP1, GLI2, SART3, RAP1GAP, FBLN1, RAB21, FAT1, SSH1, ATRN, HDAC6, PALM, MYH14, LIMK1, MEGF9, GORASP1, TFCP2L1, STK25, VAX2, STK11, BCL11A, NRK, PLCG1, PACSIN1, SMO, UNC13A, DIAPH1, NKX2-8, STXBP1, ABI2, RNF165, WTIP, SYT2, LIMD1, DOCK5, CDHR1, ANK3, EPS8, PRKCA, WNT3A, LRP8, ISL2, ARHGAP35, CHRNB2, FBLIM1, NFASC, ADCY1, DRGX, GBX2, AR, ALCAM, KNDC1, CORO1B, R…
0.0286038	73	1094	1.60965	Tube development	PLXND1, ABCC8, HDAC7, MYLK, EPN2, SREBF1, GLI2, RAPGEF3, CIC, CHRD, FLT1, SMPD3, TSC2, CCKBR, WDR48, STAT1, IGFBP5, ERRFI1, LEPR, KDM5B, TBX2, AGO2, PLCG1, ADM2, SMO, WNT2B, NKX2-8, IL10, MFGE8, GPR161, ADAM15, BCL2L11, OTULIN, PRKCA, WNT3A, SPATA2, ARHGAP35, VAV2, EMC10, JMJD8, LRP5, TSC1, JCAD, SPINT1, ANPEP, AQP2, GBX2, MECP2, AR, GJB1, SMAD2, SOX11, MTHFR, CDH5, CXCR2, RGMA, CSMD1, THBS2, IFT…
0.0286038	6	17	8.51391	Regulation of respiratory system process	ATP1A2, MTG2, TSHZ3, FTO, MECP2, NLGN2
0.0346985	43	553	1.87573	Small GTPase mediated signal transduction	FARP2, MYOC, NCKAP1, RAP1GAP, RAPGEF3, RAB21, DOCK9, TSC2, CYTH2, RHEB, LIMK1, RAPGEFL1, ARHGEF17, ARFGEF3, CCDC88A, GPSM2, PSD4, TRIP10, STARD8, RAP1GAP2, ARHGEF4, ABI2, USP8, CNKSR1, DOCK5, EPS8, DGKI, ARHGAP35, VAV2, RACGAP1, KSR2, KNDC1, RHOD, EPS8L2, MAPK11, EPOR, CHM, RALGAPA2, SRC, PHACTR4, RGL3, STK19, LRRD1
0.0346985	9	44	4.9342	Striated muscle adaptation	MYOC, CAMTA2, PPARGC1A, IGFBP5, ERRFI1, MYOD1, TRPC3, TNNI1, ACTN3
0.0346985	13	87	3.60455	Membrane depolarization	ATP1A2, MYOC, BEST2, CHRNA4, ABCD1, SCN1A, ANK3, CACNA1D, CHRNB2, LRRK2, CACNA1H, SRC, CACNA1E
0.0396242	171	3145	1.3116	Phosphorus metabolic process	SARM1, GDE1, ATP1A2, OSBPL5, AGPAT4, MAP2K3, PNKP, GNAI3, ERBB3, MYLK, PDE4A, SPEG, PTPN23, FGFR1, FBLN1, RAPGEF3, CDC14B, ERC1, SSH1, PTPN4, PDPR, HDAC6, MTMR3, CINP, ACOT8, CEP192, ABCD1, CAB39L, FLT1, NUP93, ARL2BP, SMPD3, TSC2, IKBKB, AKT2, LIMK1, ABCA2, PPP1R9B, FAM20A, MAPK10, INPP4B, PPARGC1A, CCKBR, NUP107, EYA4, ARFGEF3, DUSP22, OGG1, EIF4G1, CCDC88A, STK25, AAK1, ERRFI1, AMPD2, LEPR, ST…
0.0396242	170	3117	1.31565	Phosphate-containing compound metabolic process	SARM1, GDE1, ATP1A2, OSBPL5, AGPAT4, MAP2K3, PNKP, GNAI3, ERBB3, MYLK, PDE4A, SPEG, PTPN23, FGFR1, FBLN1, RAPGEF3, CDC14B, ERC1, SSH1, PTPN4, PDPR, HDAC6, MTMR3, CINP, ACOT8, CEP192, ABCD1, CAB39L, FLT1, NUP93, ARL2BP, SMPD3, TSC2, IKBKB, AKT2, LIMK1, ABCA2, PPP1R9B, FAM20A, MAPK10, INPP4B, PPARGC1A, CCKBR, NUP107, EYA4, ARFGEF3, DUSP22, OGG1, EIF4G1, CCDC88A, STK25, AAK1, ERRFI1, AMPD2, LEPR, ST…
0.0396242	162	2951	1.32426	Regulation of localization	PLXND1, CD38, ABCC8, SCIN, RHBDF1, CD9, GIPR, ATP1A2, TNFRSF1B, MAP2K3, MYOC, USP36, HDAC7, ERBB3, MYLK, VPS35, GNB5, SREBF1, PTPN23, FGFR1, FBLN1, RAPGEF3, RAB21, SSH1, TRIP6, CHRD, ZNF268, HDAC6, SH3GLB1, STX1B, IL2RB, RIN3, CHRNA4, FLT1, SMPD3, NECAB2, TSC2, AKT2, NCS1, ABCA2, PPP1R9B, USP46, PPARGC1A, TRIM38, DUSP22, TFDP2, REEP6, CCDC88A, IGFBP5, AAK1, LEPR, KDM5B, STK11, KMT2A, ONECUT2, TRI…
0.0475141	117	2019	1.3979	Phosphorylation	MAP2K3, PNKP, ERBB3, MYLK, SPEG, FGFR1, FBLN1, RAPGEF3, ERC1, HDAC6, CINP, CAB39L, FLT1, NUP93, ARL2BP, SMPD3, TSC2, IKBKB, AKT2, LIMK1, PPP1R9B, FAM20A, MAPK10, PPARGC1A, CCKBR, NUP107, DUSP22, EIF4G1, CCDC88A, STK25, AAK1, ERRFI1, LEPR, STK11, NRK, PFKFB2, PACSIN1, DYRK2, ADM2, MYOD1, SLC27A1, SNX9, CEP85, INPP5K, CCNJL, CDK4, USP15, BORA, CCL21, ABI2, IGF1R, CARD14, CSNK1D, CNKSR1, ETNK2, LIMD…
0.0475141	96	1590	1.45647	Cell migration	PLXND1, ABCC8, RHBDF1, CD9, MAP2K3, MYOC, LAMC3, HDAC7, NCKAP1, MYLK, PTPN23, FGFR1, FBLN1, TNS1, ITGB5, FAT1, SSH1, TRIP6, ATRN, CHRD, ZNF268, HDAC6, EFHC1, RIN3, FLT1, ELMO3, SMPD3, AKT2, MEGF9, PPP1R9B, PPARGC1A, TSPAN11, DUSP22, CCDC88A, IGFBP5, ONECUT2, TMIGD3, AGO2, PLCG1, TREM1, MGAT3, SMO, DIAPH1, MYO1G, IL10, CCL21, ABI2, IGF1R, NKD1, ADAM15, LIMD1, DOCK5, DGKZ, ADGRL3, EPS8, PRKCA, LRP8…
0.0475256	51	717	1.71584	Negative regulation of cellular component organization	CD38, SCIN, TNFRSF1B, MYOC, MAP4, RAP1GAP, RAPGEF3, SSH1, HDAC6, STX1B, RIN3, CST3, NECAB2, TSC2, IKBKB, ABCA2, VAT1, PPARGC1A, DUSP22, GORASP1, BCL11A, PACSIN1, INPP5K, ESPL1, STXBP1, CDK5RAP2, CCL21, EPS8, WNT3A, BUB3, CCNF, TMOD4, FXN, TSC1, TMC8, NLRC3, AR, CORO1B, DCP2, PHF8, BNIP3, CTC1, CDH5, RGMA, AIDA, MCRS1, NANOS2, LRRK2, SRC, SVIP, TJP1
0.0478994	137	2444	1.35222	Regulation of cellular component organization	SARM1, PLXND1, CD38, ABCC8, FARP2, SCIN, DDX11, TNFRSF1B, MYOC, PNKP, PARP3, MAP4, USP36, LZTS1, NCKAP1, VPS35, SREBF1, PTPN23, RAP1GAP, RAPGEF3, RAB21, SSH1, HDAC6, SH3GLB1, STX1B, PALM, MTMR3, RIN3, CST3, SMPD3, NECAB2, TSC2, IKBKB, AKT2, LIMK1, NCS1, ABCA2, PPP1R9B, VAT1, USP46, PPARGC1A, DUSP22, TFDP2, GORASP1, EIF4G1, CCDC88A, IGFBP5, STK25, AAK1, STK11, BCL11A, GPSM2, HJURP, PACSIN1, NCLN, …
0.0493556	31	368	2.03208	Cellular response to external stimulus	ATP1A2, SREBF1, SH3GLB1, DEPDC5, MTMR3, RHEB, TBL2, PPP1R9B, DAP, EIF4G1, MAX, MYOD1, RRP8, WNT2B, MAP1LC3B, ASGR1, SRD5A1, PIEZO2, AIFM1, ARHGAP35, TSC1, MARS1, AQP2, MAP3K2, C12orf66, BNIP3, PDE2A, NDOR1, LRRK2, SREBF2, CASTOR2
0.0493556	9	49	4.43071	Regulation of glycoprotein metabolic process	CST3, ACOT8, NECAB2, ABCA2, AGO2, POMT1, CCL21, PXYLP1, BACE2

## Sheet: Cellular Component
5'-tiRNA-ProTGG target genes participating in GO cellular component terms.
Enrichment FDR	nGenes	Pathway Genes	Fold Enrichment	Pathway	Genes
5.21578e-05	44	445	2.38517	Cell leading edge	PLXND1, NCKAP1, MYLK, PDE4A, AMPH, RAPGEF3, FAT1, SSH1, HDAC6, PALM, AKT2, LIMK1, PPP1R9B, DUSP22, GABRG2, CCDC88A, AAK1, PLCG1, PACSIN1, PSD4, SNX9, DIAPH1, INPP5K, ARHGEF4, MYO1G, DUOX1, ABI2, DUOXA2, INPP5E, DGKZ, EPS8, TSC1, JCAD, PLA2G4F, CORO1B, ABLIM3, EPS8L2, KCNA2, P4HB, PIP5K1C, PDLIM7, SRC, PHACTR4, CD177
5.21578e-05	153	2452	1.50521	Cell projection	SARM1, PLXND1, SCIN, ATP1A2, TNFRSF1B, MYOC, CYP46A1, BEST2, MAP4, LZTS1, NCKAP1, MYLK, PDE4A, GLI2, PTPN23, SLC46A1, RAP1GAP, RAPGEF3, RAB21, IGSF9B, ERC1, FAT1, SSH1, HDAC6, NUBP2, EFHC1, CATSPERG, STX1B, PALM, RIN3, CHRNA4, ARL2BP, CCDC113, NECAB2, AKT2, MYH14, CYTH2, IQCE, LIMK1, NCS1, CDH23, PPP1R9B, MAPK10, MFSD10, PPARGC1A, SLC38A1, DUSP22, GABRG2, CCDC88A, STAT1, AAK1, FKBP15, CEP89, TSHZ…
7.94323e-05	146	2344	1.50253	Plasma membrane bounded cell projection	SARM1, PLXND1, ATP1A2, TNFRSF1B, MYOC, CYP46A1, BEST2, MAP4, LZTS1, NCKAP1, MYLK, PDE4A, GLI2, PTPN23, SLC46A1, RAP1GAP, RAPGEF3, RAB21, IGSF9B, ERC1, FAT1, SSH1, HDAC6, NUBP2, EFHC1, CATSPERG, STX1B, PALM, RIN3, CHRNA4, ARL2BP, CCDC113, NECAB2, AKT2, MYH14, CYTH2, IQCE, LIMK1, NCS1, CDH23, PPP1R9B, MAPK10, MFSD10, PPARGC1A, SLC38A1, DUSP22, GABRG2, CCDC88A, STAT1, AAK1, FKBP15, CEP89, TSHZ3, AGO…
0.0004839	90	1323	1.641	Plasma membrane region	PLXND1, CD38, CD9, ATP1A2, LZTS1, NCKAP1, ERBB3, MYLK, PDE4A, SLC46A1, RAB21, IGSF9B, ERC1, FAT1, SSH1, HDAC6, STX1B, PALM, CHRNA4, AKT2, IQCE, PPP1R9B, ABCC3, MFSD10, SLC38A1, GABRG2, AAK1, LEPR, PLCG1, PACSIN1, PSD4, EPS15L1, SMO, SLC27A1, UNC13A, SLC6A6, DIAPH1, INPP5K, SLC14A2, ARHGEF4, STXBP1, DUOX1, MYOF, GPR161, GABRR1, CDHR1, CNKSR2, ANK3, EPS8, FRMD1, LRP8, DGKI, CLSTN2, CHRNB2, RACGAP1,…
0.00170161	34	368	2.22873	Cell projection membrane	PLXND1, NCKAP1, PDE4A, SLC46A1, PALM, AKT2, IQCE, PPP1R9B, MFSD10, GABRG2, PLCG1, PACSIN1, PSD4, SMO, SLC6A6, DIAPH1, INPP5K, ARHGEF4, GPR161, CDHR1, EPS8, DHRS3, RHO, S100P, JCAD, CA4, PLA2G4F, SLC6A19, EPS8L2, KCNA2, KIRREL1, PIP5K1C, SRC, TMEM231
0.00170161	22	189	2.80794	Leading edge membrane	PLXND1, NCKAP1, PDE4A, AMPH, PALM, AKT2, PPP1R9B, GABRG2, PLCG1, PACSIN1, PSD4, DIAPH1, INPP5K, ARHGEF4, MYO1G, EPS8, JCAD, PLA2G4F, EPS8L2, KCNA2, PIP5K1C, SRC
0.00241002	37	427	2.09026	Transmembrane transporter complex	ABCC8, ATP1A2, BEST2, CATSPERG, CHRNA4, ABCA2, GABRG2, ABCD4, KCNS1, BEST3, CACNG6, TRPC3, NDUFA9, SCN1A, KCNMB1, GABRR1, EPS8, CACNA1D, KCNJ6, CHRNB2, BEST1, CPT1C, KCNAB3, VWC2L, NDUFA11, KCNA2, KCNQ3, CLDN4, RYR1, CACNA1H, ABCB8, CACNA1E, RYR2, NDUFA3, KCNQ1, CACNA2D4, NDUFS3
0.00278403	15	105	3.44611	Ruffle membrane	PDE4A, AKT2, PPP1R9B, PLCG1, PACSIN1, PSD4, DIAPH1, INPP5K, ARHGEF4, EPS8, JCAD, PLA2G4F, EPS8L2, PIP5K1C, SRC
0.00323017	132	2279	1.39719	Cell junction	SARM1, ABCC8, SCIN, CD9, RNF216, ATP1A2, CYP46A1, RAI14, LZTS1, NCKAP1, RPL18, GNB5, PANX2, AMPH, TNS1, RAB21, IGSF9B, ITGB5, ERC1, FAT1, SSH1, TRIP6, STX1B, PALM, CHRNA4, FLT1, TSC2, CYTH2, RHEB, LIMK1, NCS1, SYNGR2, PPP1R9B, USP46, MAPK10, PERP, GABRG2, DARS1, AAK1, BCL11A, CEP89, GJA3, PLCG1, PACSIN1, STARD8, UNC13A, SLC6A6, DDC, TES, CDK4, FHOD1, TNS3, STXBP1, CDK5RAP2, DTNB, ABI2, USP8, NAAA…
0.00323017	30	324	2.23359	Ion channel complex	ABCC8, BEST2, CATSPERG, CHRNA4, GABRG2, KCNS1, BEST3, CACNG6, TRPC3, SCN1A, KCNMB1, GABRR1, EPS8, CACNA1D, KCNJ6, CHRNB2, BEST1, CPT1C, KCNAB3, VWC2L, KCNA2, KCNQ3, CLDN4, RYR1, CACNA1H, ABCB8, CACNA1E, RYR2, KCNQ1, CACNA2D4
0.00323017	37	442	2.01933	Transporter complex	ABCC8, ATP1A2, BEST2, CATSPERG, CHRNA4, ABCA2, GABRG2, ABCD4, KCNS1, BEST3, CACNG6, TRPC3, NDUFA9, SCN1A, KCNMB1, GABRR1, EPS8, CACNA1D, KCNJ6, CHRNB2, BEST1, CPT1C, KCNAB3, VWC2L, NDUFA11, KCNA2, KCNQ3, CLDN4, RYR1, CACNA1H, ABCB8, CACNA1E, RYR2, NDUFA3, KCNQ1, CACNA2D4, NDUFS3
0.00741356	89	1444	1.48679	Neuron projection	SARM1, ATP1A2, TNFRSF1B, MYOC, CYP46A1, MAP4, LZTS1, RAP1GAP, RAB21, IGSF9B, SSH1, HDAC6, STX1B, PALM, RIN3, CHRNA4, NECAB2, MYH14, CYTH2, LIMK1, NCS1, CDH23, PPP1R9B, MAPK10, PPARGC1A, SLC38A1, GABRG2, STAT1, AAK1, FKBP15, TSHZ3, AGO2, PACSIN1, MAX, KLC1, SMO, UNC13A, SLC6A6, INPP5K, DDC, HNF1A, STXBP1, NUMA1, ABI2, USP8, IGF1R, CSNK1D, SYT2, SCN1A, SRD5A1, GABRR1, CDHR1, CNKSR2, ADGRL3, ANK3, E…
0.00874956	11	71	3.73733	Stress fiber	MYLK, TRIP6, MYL9, MYH14, FHOD1, LPP, PDLIM3, FBLIM1, CORO1B, ABLIM3, PDLIM7
0.00874956	11	71	3.73733	Contractile actin filament bundle	MYLK, TRIP6, MYL9, MYH14, FHOD1, LPP, PDLIM3, FBLIM1, CORO1B, ABLIM3, PDLIM7
0.0118248	19	183	2.50455	Extrinsic component of plasma membrane	GNAI3, GNB5, GRAMD1A, CDH23, AAK1, ERRFI1, SNX9, OSBPL2, NUMA1, USP8, MFGE8, CNKSR2, DGKI, SCUBE1, RACGAP1, GNG12, CDH5, SRC, TNK1
0.0118248	21	214	2.36719	Lamellipodium	PLXND1, NCKAP1, MYLK, RAPGEF3, FAT1, SSH1, LIMK1, PPP1R9B, DUSP22, CCDC88A, PLCG1, MYO1G, ABI2, DGKZ, TSC1, CORO1B, ABLIM3, KCNA2, P4HB, PHACTR4, CD177
0.0120302	5	15	8.04092	Node of Ranvier	MYOC, SCN1A, ANK3, NFASC, KCNQ3
0.0160013	19	191	2.39965	Ruffle	NCKAP1, PDE4A, AKT2, PPP1R9B, PLCG1, PACSIN1, PSD4, SNX9, DIAPH1, INPP5K, ARHGEF4, INPP5E, EPS8, JCAD, PLA2G4F, EPS8L2, PIP5K1C, PDLIM7, SRC
0.0160013	11	79	3.35886	Actin filament bundle	MYLK, TRIP6, MYL9, MYH14, FHOD1, LPP, PDLIM3, FBLIM1, CORO1B, ABLIM3, PDLIM7
0.0160013	22	238	2.22983	Cation channel complex	ABCC8, CATSPERG, KCNS1, CACNG6, TRPC3, SCN1A, KCNMB1, EPS8, CACNA1D, KCNJ6, CPT1C, KCNAB3, VWC2L, KCNA2, KCNQ3, RYR1, CACNA1H, ABCB8, CACNA1E, RYR2, KCNQ1, CACNA2D4
0.0170178	11	80	3.31688	Actomyosin	MYLK, TRIP6, MYL9, MYH14, FHOD1, LPP, PDLIM3, FBLIM1, CORO1B, ABLIM3, PDLIM7
0.0222939	39	542	1.73577	Actin cytoskeleton	SCIN, NCKAP1, MYLK, AMPH, RAPGEF3, KEAP1, TRIP6, ZNF268, MYL9, FLT1, MYH14, PPP1R9B, DUSP22, FKBP15, ONECUT2, SNX9, FHOD1, MYO1G, LPP, PDLIM3, AFAP1L1, TNNI1, ARHGAP35, FBLIM1, TMOD4, ABLIM2, TSC1, MYRIP, GNG12, CORO1B, ABLIM3, PEAK1, KLHL17, DAPK1, PDLIM7, SRC, ACTN3, SRCIN1, TJP1
0.0222939	47	691	1.64077	Axon	SARM1, TNFRSF1B, MYOC, MAP4, RAP1GAP, RAB21, SSH1, HDAC6, STX1B, PALM, RIN3, NECAB2, MYH14, CYTH2, NCS1, PPP1R9B, SLC38A1, GABRG2, STAT1, AAK1, FKBP15, TSHZ3, PACSIN1, KLC1, UNC13A, DDC, STXBP1, IGF1R, SYT2, SCN1A, ADGRL3, ANK3, EPS8, LRP8, DGKI, GDPD5, ORAI2, NFASC, TSC1, CPT1C, ALCAM, KCNA2, KCNQ3, LRRK2, NTNG2, UNC13B, SRCIN1
0.0222939	131	2407	1.31287	Bounding membrane of organelle	SARM1, CD38, ABCC8, RHBDF1, CD9, CLCN6, MAN2B2, AGPAT4, TNFRSF1B, MYOC, GNAI3, VPS35, NDST1, EPN2, SREBF1, AP1M1, ST6GAL1, SEC31B, RAP1GAP, AMPH, RAB21, ERC1, POMGNT1, SH3GLB1, WASHC2A, DEPDC5, TOMM22, TOM1, GALNT16, SLC17A9, ST8SIA5, ABCD1, CLN5, SMPD3, VPS35L, CYTH2, IQCE, CHCHD3, RHEB, RGP1, ABCA2, TSPAN14, SYNGR2, VAT1, ARFGEF3, GORASP1, REEP6, STK25, ECE1, ABCD4, SNX21, TMEM175, MGAT3, SMO, …
0.0235162	58	907	1.54258	Anchoring junction	CD9, ATP1A2, NCKAP1, RPL18, PANX2, TNS1, RAB21, ITGB5, FAT1, TRIP6, FLT1, CYTH2, LIMK1, PPP1R9B, PERP, GJA3, PLCG1, STARD8, TES, CDK4, FHOD1, TNS3, ABI2, TGFB1I1, ARMC5, WTIP, CNKSR1, ADAM15, FBLN7, SCN1A, LIMD1, LPP, INPP5E, ADGRL3, ANK3, FRMD4A, PDLIM3, FBLIM1, NFASC, RHO, JCAD, GJB1, ALCAM, FRMD5, IL16, CORO1B, PEAK1, KCNA2, CDH5, KIRREL1, CLDN6, P4HB, PIP5K1C, CLDN4, PDLIM7, SRC, ACTN3, TJP1
0.0252305	207	4085	1.22238	Organelle membrane	SARM1, CD38, GDE1, ABCC8, RHBDF1, IYD, CD9, CLCN6, MAN2B2, ATP1A2, OSBPL5, AGPAT4, TNFRSF1B, MYOC, CYP46A1, USE1, GNAI3, WDR3, VPS35, NDST1, EPN2, SREBF1, AP1M1, ST6GAL1, SEC31B, RAP1GAP, AMPH, RAB21, ERC1, POMGNT1, MRPL28, GRAMD1A, ZC3HC1, CRAT, SH3GLB1, WASHC2A, DEPDC5, TOMM22, TOM1, GALNT16, MTG2, SLC17A9, ST8SIA5, ABCD1, CLN5, NUP93, SMPD3, VPS35L, CYTH2, IQCE, CHCHD3, RHEB, TBL2, RGP1, ABCA2…
0.0304721	17	176	2.33004	Cytoplasmic side of plasma membrane	GNAI3, GNB5, RAB21, PTPN4, GRAMD1A, PALM, IKBKB, PPP1R9B, ERRFI1, SNX9, OSBPL2, FRMD1, RACGAP1, GNG12, GNB1L, SRC, TNK1
0.0304721	17	176	2.33004	Mitotic spindle	MAP4, CDC14B, EFHC1, TFDP2, RMDN2, GPSM2, DIAPH1, ESPL1, CDK5RAP2, NUMA1, MAPKBP1, RMDN3, RACGAP1, CXCR2, NGRN, IKBKG, PYCR3
0.0354818	3	6	12.0614	ATP-binding cassette (ABC) transporter complex	ABCA2, ABCD4, ABCB8
0.0355318	48	735	1.57536	Golgi membrane	RHBDF1, GNAI3, NDST1, SREBF1, AP1M1, ST6GAL1, RAP1GAP, RAB21, ERC1, POMGNT1, SH3GLB1, GALNT16, ST8SIA5, SMPD3, CYTH2, RHEB, RGP1, GORASP1, STK25, MGAT3, ARF3, CHST12, NUMA1, FURIN, TEX261, INPP5E, GOLGA7B, PXYLP1, CLSTN2, B4GALT3, ZDHHC3, RHO, GASK1B, GALNT10, TVP23A, HID1, MAP4K2, STX18, LMAN2, CHST1, CHST13, SLC35C1, CHST6, LRRK2, SVIP, SREBF2, CUX1, CORO7

## Sheet: Molecular Function
5'-tiRNA-ProTGG target genes participating in GO molecular function terms.
Enrichment FDR	nGenes	Pathway Genes	Fold Enrichment	Pathway	Genes
0.00108779	46	525	2.11361	GTPase regulator activity	FARP2, RANBP3, GNB5, RAP1GAP, RAPGEF3, DOCK9, DEPDC5, RIN3, ARL2BP, TSC2, CYTH2, RGP1, RAPGEFL1, ARHGEF17, RIC8B, ARFGEF3, EIF2B4, CCDC88A, ERRFI1, GPSM2, PSD4, USP6, STARD8, RAP1GAP2, ARHGEF4, RGS16, EIF2B5, DOCK5, PLEKHG4B, DGKI, AGAP1, ARHGAP35, VAV2, RACGAP1, ARHGEF40, DENND5B, KNDC1, DENND6A, EPS8L2, CHM, RALGAPA2, LRRK2, SIRPA, RGL3, RCC1L, TBCD
0.00108779	46	525	2.11361	Nucleoside-triphosphatase regulator activity	FARP2, RANBP3, GNB5, RAP1GAP, RAPGEF3, DOCK9, DEPDC5, RIN3, ARL2BP, TSC2, CYTH2, RGP1, RAPGEFL1, ARHGEF17, RIC8B, ARFGEF3, EIF2B4, CCDC88A, ERRFI1, GPSM2, PSD4, USP6, STARD8, RAP1GAP2, ARHGEF4, RGS16, EIF2B5, DOCK5, PLEKHG4B, DGKI, AGAP1, ARHGAP35, VAV2, RACGAP1, ARHGEF40, DENND5B, KNDC1, DENND6A, EPS8L2, CHM, RALGAPA2, LRRK2, SIRPA, RGL3, RCC1L, TBCD
0.00351666	42	490	2.06766	GTPase activator activity	FARP2, RANBP3, GNB5, RAP1GAP, RAPGEF3, DOCK9, DEPDC5, RIN3, TSC2, CYTH2, RGP1, RAPGEFL1, ARHGEF17, RIC8B, ARFGEF3, EIF2B4, CCDC88A, ERRFI1, PSD4, USP6, STARD8, RAP1GAP2, ARHGEF4, RGS16, EIF2B5, DOCK5, PLEKHG4B, AGAP1, ARHGAP35, VAV2, RACGAP1, ARHGEF40, DENND5B, KNDC1, DENND6A, EPS8L2, CHM, RALGAPA2, LRRK2, RGL3, RCC1L, TBCD
0.00478076	25	233	2.58828	Guanyl-nucleotide exchange factor activity	FARP2, RAPGEF3, DOCK9, RIN3, CYTH2, RGP1, RAPGEFL1, ARHGEF17, RIC8B, ARFGEF3, EIF2B4, CCDC88A, PSD4, ARHGEF4, EIF2B5, DOCK5, PLEKHG4B, VAV2, ARHGEF40, DENND5B, KNDC1, DENND6A, EPS8L2, RGL3, RCC1L
0.0109424	60	848	1.7068	Kinase activity	MAP2K3, PNKP, ERBB3, MYLK, SPEG, FGFR1, CINP, FLT1, IKBKB, AKT2, LIMK1, PPP1R9B, MAPK10, STK25, AAK1, STK11, NRK, PFKFB2, PACSIN1, DYRK2, CDK4, IGF1R, CSNK1D, CNKSR1, ETNK2, DGKZ, PRKCA, LRRK1, DGKI, AK4, MAP4K2, MAP3K2, KSR2, MAP3K11, PEAK1, GK5, RPS6KB2, ERN1, CIITA, AATK, TBK1, MAPK11, PIP5K1C, LRRK2, STK40, TRRAP, EPHB4, DAPK1, SRC, UCKL1, MAP3K3, BRD2, STK19, CHKB-CPT1B, STRADA, ITPK1, EPHB6…
0.0150758	40	509	1.8957	Channel activity	ABCC8, CLCN6, BEST2, PANX2, CHRNA4, NCS1, GABRG2, GJA3, KCNS1, BEST3, TMEM175, CACNG6, KCNH3, TRPC3, SCN1A, KCNMB1, GABRR1, PIEZO2, CACNA1D, KCNJ6, CHRNB2, ORAI2, BSND, AQP2, TMC8, BEST1, GJB1, KCNAB3, KCNH6, KCNA2, CALHM5, KCNQ3, ZACN, CLDN4, RYR1, CACNA1H, CACNA1E, RYR2, KCNQ1, CACNA2D4
0.0150758	53	742	1.72305	Phosphotransferase activity, alcohol group as acceptor	MAP2K3, PNKP, ERBB3, MYLK, SPEG, FGFR1, FLT1, IKBKB, AKT2, LIMK1, PPP1R9B, MAPK10, STK25, AAK1, STK11, NRK, PFKFB2, DYRK2, CDK4, IGF1R, CSNK1D, ETNK2, DGKZ, PRKCA, LRRK1, DGKI, MAP4K2, MAP3K2, KSR2, MAP3K11, PEAK1, GK5, RPS6KB2, ERN1, CIITA, AATK, TBK1, MAPK11, PIP5K1C, LRRK2, STK40, EPHB4, DAPK1, SRC, MAP3K3, BRD2, STK19, STRADA, ITPK1, EPHB6, PIK3R6, TNK1, EEF2K
0.0150758	40	509	1.8957	Passive transmembrane transporter activity	ABCC8, CLCN6, BEST2, PANX2, CHRNA4, NCS1, GABRG2, GJA3, KCNS1, BEST3, TMEM175, CACNG6, KCNH3, TRPC3, SCN1A, KCNMB1, GABRR1, PIEZO2, CACNA1D, KCNJ6, CHRNB2, ORAI2, BSND, AQP2, TMC8, BEST1, GJB1, KCNAB3, KCNH6, KCNA2, CALHM5, KCNQ3, ZACN, CLDN4, RYR1, CACNA1H, CACNA1E, RYR2, KCNQ1, CACNA2D4
0.0307483	36	459	1.89198	Ion channel activity	ABCC8, CLCN6, BEST2, CHRNA4, NCS1, GABRG2, KCNS1, BEST3, TMEM175, CACNG6, KCNH3, TRPC3, SCN1A, KCNMB1, GABRR1, PIEZO2, CACNA1D, KCNJ6, CHRNB2, ORAI2, BSND, TMC8, BEST1, KCNAB3, KCNH6, KCNA2, CALHM5, KCNQ3, ZACN, CLDN4, RYR1, CACNA1H, CACNA1E, RYR2, KCNQ1, CACNA2D4
0.0426081	42	577	1.7559	Cell adhesion molecule binding	CD9, EPN2, FBLN1, ITGB5, ERC1, DOCK9, SH3GLB1, CDH23, STAT1, TMPO, TRIM25, EPS15L1, SNX9, SLC14A2, TES, USP8, MFGE8, CSNK1D, ADAM15, ANK3, PRKCA, LARP1, ABCF3, RPL29, S100P, ATXN2L, FRMD5, CORO1B, EPS8L2, CDH5, KIRREL1, P4HB, PTPRT, SRC, SIRPA, CD177, S1PR3, ACTN3, VASN, TJP1, ADAMTS13, NLGN2

## Sheet: KEGG
5'-tiRNA-ProTGG target genes participating in KEGG pathways.
Enrichment FDR	nGenes	Pathway Genes	Fold Enrichment	Pathway	Genes
0.000153824	19	120	3.81944	AMPK signaling pathway	SREBF1, CAB39L, TSC2, AKT2, RHEB, PPARGC1A, LEPR, STK11, PFKFB2, IGF1R, G6PC3, TSC1, CPT1C, RPS6KB2, CREB3L2, CPT1B, STRADA, EEF2K, SLC2A4
0.00364924	12	69	4.19526	Adipocytokine signaling pathway	TNFRSF1B, IKBKB, AKT2, MAPK10, PPARGC1A, LEPR, STK11, G6PC3, CPT1C, CPT1B, IKBKG, SLC2A4
0.00787309	17	141	2.90842	Autophagy	SH3GLB1, MTMR3, TSC2, AKT2, RHEB, MAPK10, STK11, IGF1R, MAP1LC3B, TSC1, ATG16L2, RPS6KB2, BNIP3, ERN1, ATG9B, TBK1, DAPK1
0.0107893	17	148	2.77086	Phospholipase D signaling pathway	AGPAT4, RAPGEF3, TSC2, AKT2, CYTH2, RHEB, PLCG1, DGKZ, PRKCA, DGKI, ADCY1, TSC1, PLA2G4F, GRM8, CXCR2, PIP5K1C, PIK3R6
0.0126404	26	294	2.1333	MAPK signaling pathway	MAP2K3, ERBB3, FGFR1, FLT1, IKBKB, AKT2, MAPK10, DUSP4, MAX, CACNG6, NFATC1, IGF1R, PRKCA, CACNA1D, MAP4K2, PLA2G4F, MAP3K2, GNG12, MAP3K11, MAPK11, CACNA1H, CACNA1E, MAP3K3, IKBKG, DUSP16, CACNA2D4
0.0126404	14	113	2.98866	Cholinergic synapse	GNAI3, GNB5, CHRNA4, AKT2, PRKCA, CACNA1D, KCNJ6, CHRNB2, ADCY1, GNG12, CREB3L2, KCNQ3, PIK3R6, KCNQ1
0.0180305	8	45	4.28849	ABC transporters	ABCC8, ABCD1, ABCA2, ABCC3, ABCD4, ABCB8, ABCC6, ABCC1
0.0180305	19	194	2.36254	Kaposi sarcoma-associated herpesvirus infection	GNB5, TCF7, IKBKB, AKT2, MAPK10, STAT1, PLCG1, IRF3, NFATC1, CDK4, MAP1LC3B, STAT2, GNG12, TBK1, MAPK11, SRC, CD200R1L, IKBKG, PIK3R6
0.0186953	16	154	2.50626	MTOR signaling pathway	DEPDC5, CAB39L, TSC2, IKBKB, AKT2, RHEB, STK11, WNT2B, IGF1R, PRKCA, WNT3A, LRP5, TSC1, RPS6KB2, STRADA, CASTOR2
0.0186953	16	154	2.50626	Oxytocin signaling pathway	GNAI3, MYLK, MYL9, CACNG6, NFATC1, PRKCA, CACNA1D, KCNJ6, ADCY1, PLA2G4F, RYR1, SRC, RYR2, PIK3R6, EEF2K, CACNA2D4
0.0186953	15	137	2.64118	Yersinia infection	MAP2K3, IKBKB, AKT2, LIMK1, MAPK10, PLCG1, IRF3, NFATC1, IL10, VAV2, TBK1, MAPK11, PIP5K1C, SRC, IKBKG
0.0186953	12	98	2.95381	Choline metabolism in cancer	TSC2, AKT2, RHEB, MAPK10, PLCG1, DGKZ, PRKCA, DGKI, TSC1, PLA2G4F, RPS6KB2, PIP5K1C
0.0227115	11	89	2.98146	Longevity regulating pathway	TSC2, AKT2, RHEB, PPARGC1A, STK11, IGF1R, ADCY1, TSC1, RPS6KB2, EHMT1, CREB3L2
0.0227115	11	89	2.98146	GABAergic synapse	GNAI3, GNB5, SLC38A1, GABRG2, GABRR1, PRKCA, CACNA1D, KCNJ6, ADCY1, GNG12, SRC
0.0227115	20	224	2.15382	Human cytomegalovirus infection	GNAI3, GNB5, TSC2, IKBKB, AKT2, RHEB, IRF3, NFATC1, CDK4, PRKCA, ADCY1, TSC1, GNG12, RPS6KB2, CXCR2, CREB3L2, TBK1, MAPK11, SRC, IKBKG
0.0228279	15	148	2.44487	Retrograde endocannabinoid signaling	GNAI3, GNB5, MAPK10, GABRG2, NDUFA9, GABRR1, PRKCA, CACNA1D, KCNJ6, ADCY1, GNG12, NDUFA11, MAPK11, NDUFA3, NDUFS3
0.0228279	19	210	2.18253	Human immunodeficiency virus 1 infection	TNFRSF1B, MAP2K3, GNAI3, GNB5, AP1M1, IKBKB, AKT2, LIMK1, MAPK10, PLCG1, IRF3, APOBEC3F, NFATC1, PRKCA, GNG12, RPS6KB2, TBK1, MAPK11, IKBKG
0.0255958	6	31	4.66892	Antifolate resistance	SLC46A1, IKBKB, ABCC3, MTHFR, IKBKG, ABCC1
0.0268739	20	232	2.07955	Thermogenesis	MAP2K3, ARID1B, FGFR1, TSC2, RHEB, PPARGC1A, NDUFA9, SMARCC2, PRDM16, ADCY1, TSC1, CPT1C, NDUFA11, RPS6KB2, CREB3L2, MAPK11, CPT1B, NDUFA3, SMARCB1, NDUFS3
0.0360324	12	112	2.58458	Toxoplasmosis	MAP2K3, LAMC3, GNAI3, IKBKB, AKT2, MAPK10, STAT1, IL10, CIITA, MAPK11, IKBKG, PIK3R6
0.0494904	14	150	2.25146	Adrenergic signaling in cardiomyocytes	ATP1A2, GNAI3, RAPGEF3, AKT2, CACNG6, PRKCA, CACNA1D, ADCY1, CREB3L2, MAPK11, RYR2, PIK3R6, KCNQ1, CACNA2D4
0.0494904	16	181	2.1324	Axon guidance	GNAI3, SSH1, MYL9, LIMK1, PLCG1, SMO, TRPC3, PRKCA, ABLIM2, RHOD, ABLIM3, RGMA, NTNG2, EPHB4, SRC, EPHB6
0.0494904	9	75	2.89473	Thyroid hormone synthesis	IYD, ATP1A2, TTF2, DUOX1, DUOXA2, ASGR1, PRKCA, ADCY1, CREB3L2
0.0494904	10	89	2.71042	PD-L1 expression and PD-1 checkpoint pathway in cancer	MAP2K3, IKBKB, AKT2, STAT1, PLCG1, NFATC1, RPS6KB2, MAPK11, MAP3K3, IKBKG
